# Supplementary material for: An evidence synthesis approach for combining different data sources illustrated using entomological efficacy of insecticides for indoor residual spraying
Source: PLoS One. 2022 Mar 24;17(3):e0263446. doi: 10.1371/journal.pone.0263446 (PMC8947499; doi:10.1371/journal.pone.0263446)
Supplement: S1 Appendix — (XLSX) [file pone.0263446.s001.xlsx]

## Sheet: N2_data
Reference	study_id	unique_id	months_since_IRS	N_total	N_dead	Nexittraps_IRS	N_fed	Mosquito
Agossa2014	1	1	1	75	75	13	68	Anophelesgambiae
Agossa2014	1	2	2	58	53	10	52	Anophelesgambiae
Agossa2014	1	3	6	74	39	26	68	Anophelesgambiae
Tchicaya2014	2	4	1.5	35	32	11	22	Anophelesfunestus
Tchicaya2014	3	5	1.5	38	38	5	26	Anophelesfunestus
Tchicaya2014	4	6	1.5	60	52	12	46	Anophelesfunestus
Tchicaya2014	5	7	1.5	106	104	38	80	Anophelesfunestus
Tchicaya2014	6	8	1.5	26	26	5	16	Anophelesfunestus
Tchicaya2014	7	9	1.5	25	25	5	15	Anophelesfunestus
Tchicaya2014	8	10	1.5	81	80	26	55	Anophelesfunestus
Tchicaya2014	9	11	1.5	41	41	11	30	Anophelesfunestus
Tchicaya2014	10	12	1.5	336	321	151	211	Anophelesgambiae
Tchicaya2014	11	13	1.5	271	248	94	188	Anophelesgambiae
Tchicaya2014	12	14	1.5	360	321	139	267	Anophelesgambiae
Tchicaya2014	13	15	1.5	986	768	408	600	Anophelesgambiae
Tchicaya2014	14	16	1.5	276	264	103	156	Anophelesgambiae
Tchicaya2014	15	17	1.5	370	359	137	240	Anophelesgambiae
Tchicaya2014	16	18	1.5	900	836	372	636	Anophelesgambiae
Tchicaya2014	17	19	1.5	412	331	142	294	Anophelesgambiae
Tchicaya2014	2	20	4.5	3	2	1	2	Anophelesfunestus
Tchicaya2014	3	21	4.5	3	3	0	3	Anophelesfunestus
Tchicaya2014	4	22	4.5	9	5	5	7	Anophelesfunestus
Tchicaya2014	5	23	4.5	12	10	4	10	Anophelesfunestus
Tchicaya2014	6	24	4.5	3	3	2	2	Anophelesfunestus
Tchicaya2014	7	25	4.5	1	1	0	1	Anophelesfunestus
Tchicaya2014	8	26	4.5	18	10	5	10	Anophelesfunestus
Tchicaya2014	9	27	4.5	5	4	0	4	Anophelesfunestus
Tchicaya2014	10	28	4.5	545	375	254	422	Anophelesgambiae
Tchicaya2014	11	29	4.5	430	281	228	312	Anophelesgambiae
Tchicaya2014	12	30	4.5	503	279	227	322	Anophelesgambiae
Tchicaya2014	13	31	4.5	1201	592	434	831	Anophelesgambiae
Tchicaya2014	14	32	4.5	390	302	173	261	Anophelesgambiae
Tchicaya2014	15	33	4.5	361	283	174	258	Anophelesgambiae
Tchicaya2014	16	34	4.5	828	563	333	638	Anophelesgambiae
Tchicaya2014	17	35	4.5	515	299	202	339	Anophelesgambiae
Tchicaya2014	2	36	9	16	12	7	12	Anophelesfunestus
Tchicaya2014	3	37	9	9	5	2	8	Anophelesfunestus
Tchicaya2014	4	38	9	25	11	11	21	Anophelesfunestus
Tchicaya2014	5	39	9	23	11	7	19	Anophelesfunestus
Tchicaya2014	6	40	9	24	12	8	22	Anophelesfunestus
Tchicaya2014	7	41	9	4	2	2	4	Anophelesfunestus
Tchicaya2014	8	42	9	29	16	12	24	Anophelesfunestus
Tchicaya2014	9	43	9	9	7	1	8	Anophelesfunestus
Tchicaya2014	10	44	9	728	358	326	561	Anophelesgambiae
Tchicaya2014	11	45	9	512	260	274	404	Anophelesgambiae
Tchicaya2014	12	46	9	547	152	267	423	Anophelesgambiae
Tchicaya2014	13	47	9	972	294	401	766	Anophelesgambiae
Tchicaya2014	14	48	9	592	335	255	497	Anophelesgambiae
Tchicaya2014	15	49	9	445	286	253	327	Anophelesgambiae
Tchicaya2014	16	50	9	812	390	408	657	Anophelesgambiae
Tchicaya2014	17	51	9	426	155	153	361	Anophelesgambiae
Rowland2013	18	52	1	512	512	264	488	Anophelesgambiae
Rowland2013	18	53	2	640	632	264	632	Anophelesgambiae
Rowland2013	18	54	3	872	832	416	792	Anophelesgambiae
Rowland2013	18	55	4	1120	1064	328	1016	Anophelesgambiae
Rowland2013	18	56	5	856	800	320	808	Anophelesgambiae
Rowland2013	18	57	6	560	544	328	528	Anophelesgambiae
Rowland2013	18	58	7	544	480	136	512	Anophelesgambiae
Rowland2013	18	59	8	176	136	72	160	Anophelesgambiae
Rowland2013	18	60	9	600	472	272	584	Anophelesgambiae
Rowland2013	18	61	10	424	376	216	424	Anophelesgambiae
Rowland2013	18	62	11	328	272	112	240	Anophelesgambiae
Rowland2013	18	63	12	680	264	200	640	Anophelesgambiae
Rowland2013	19	64	1	504	504	240	464	Anophelesgambiae
Rowland2013	19	65	2	528	528	280	512	Anophelesgambiae
Rowland2013	19	66	3	672	664	256	600	Anophelesgambiae
Rowland2013	19	67	4	1040	992	416	936	Anophelesgambiae
Rowland2013	19	68	5	1096	1016	480	968	Anophelesgambiae
Rowland2013	19	69	6	832	784	344	792	Anophelesgambiae
Rowland2013	19	70	7	640	592	224	480	Anophelesgambiae
Rowland2013	19	71	8	136	120	40	120	Anophelesgambiae
Rowland2013	19	72	9	456	416	128	456	Anophelesgambiae
Rowland2013	19	73	10	256	248	80	232	Anophelesgambiae
Rowland2013	19	74	11	216	136	72	192	Anophelesgambiae
Rowland2013	19	75	12	464	176	96	464	Anophelesgambiae
Rowland2013mud	21	222	1	512	402	264	488	Anophelesgambiae
Rowland2013mud	21	223	2	640	445	264	632	Anophelesgambiae
Rowland2013mud	21	224	3	872	611	416	792	Anophelesgambiae
Rowland2013mud	21	225	4	1120	666	328	1016	Anophelesgambiae
Rowland2013mud	21	226	5	856	476	320	808	Anophelesgambiae
Rowland2013mud	21	227	6	560	315	328	528	Anophelesgambiae
Rowland2013mud	21	228	7	544	265	136	512	Anophelesgambiae
Rowland2013mud	21	229	8	176	59	72	160	Anophelesgambiae
Rowland2013mud	21	230	9	600	352	272	584	Anophelesgambiae
Rowland2013mud	21	231	10	424	224	216	424	Anophelesgambiae
Rowland2013mud	21	232	11	328	55	112	240	Anophelesgambiae
Rowland2013mud	21	233	12	680	75	200	640	Anophelesgambiae
Rowland2013mud	22	222	1	512	502	264	488	Anophelesgambiae
Rowland2013mud	22	223	2	640	597	264	632	Anophelesgambiae
Rowland2013mud	22	224	3	872	738	416	792	Anophelesgambiae
Rowland2013mud	22	225	4	1120	975	328	1016	Anophelesgambiae
Rowland2013mud	22	226	5	856	639	320	808	Anophelesgambiae
Rowland2013mud	22	227	6	560	431	328	528	Anophelesgambiae
Rowland2013mud	22	228	7	544	435	136	512	Anophelesgambiae
Rowland2013mud	22	229	8	176	87	72	160	Anophelesgambiae
Rowland2013mud	22	230	9	600	430	272	584	Anophelesgambiae
Rowland2013mud	22	231	10	424	357	216	424	Anophelesgambiae
Rowland2013mud	22	232	11	328	172	112	240	Anophelesgambiae
Rowland2013mud	22	233	12	680	279	200	640	Anophelesgambiae
Oxborough2014MalJ	23	234	2	703	598		366	Anophelesarabiensis
Oxborough2014MalJ	23	235	4	370	326		204	Anophelesarabiensis
Oxborough2014MalJ	23	236	6	385	304		258	Anophelesarabiensis
Oxborough2014MalJ	23	237	8	359	334		93	Anophelesarabiensis
Oxborough2014MalJ	23	238	10	1378	965		482	Anophelesarabiensis
Oxborough2014MalJ	23	239	12	795	588		302	Anophelesarabiensis
Oxborough2014MalJ	24	240	2	735	588		353	Anophelesarabiensis
Oxborough2014MalJ	24	241	4	714	585		400	Anophelesarabiensis
Oxborough2014MalJ	24	242	6	546	399		366	Anophelesarabiensis
Oxborough2014MalJ	24	243	8	421	370		126	Anophelesarabiensis
Oxborough2014MalJ	24	244	10	1540	1109		493	Anophelesarabiensis
Oxborough2014MalJ	24	245	12	945	633		387	Anophelesarabiensis

## Sheet: N4_data
Reference	study_id	unique_id	months_since_IRS	Nsf	Nsfe	Nsn	Nsne	Ndf	Ndfe	Ndn	Ndne	N_total	N_dead	Nexittraps_IRS	N_fed	Mosquito
Rowland2013	1	52	1	0	0	0	0	240	248	8	16	512	512	264	488	Anophelesgambiae
Rowland2013	1	53	2	0	8	0	0	376	248	0	8	640	632	264	632	Anophelesgambiae
Rowland2013	1	54	3	8	24	0	8	416	344	32	40	872	832	416	792	Anophelesgambiae
Rowland2013	1	55	4	8	48	0	0	744	216	40	64	1120	1064	328	1016	Anophelesgambiae
Rowland2013	1	56	5	24	24	0	8	504	256	8	32	856	800	320	808	Anophelesgambiae
Rowland2013	1	57	6	0	16	0	0	224	288	8	24	560	544	328	528	Anophelesgambiae
Rowland2013	1	58	7	32	24	0	8	376	80	0	24	544	480	136	512	Anophelesgambiae
Rowland2013	1	59	8	32	8	0	0	72	48	0	16	176	136	72	160	Anophelesgambiae
Rowland2013	1	60	9	24	88	0	16	304	168	0	0	600	472	272	584	Anophelesgambiae
Rowland2013	1	61	10	16	32	0	0	192	184	0	0	424	376	216	424	Anophelesgambiae
Rowland2013	1	62	11	24	8	0	24	176	32	16	48	328	272	112	240	Anophelesgambiae
Rowland2013	1	63	12	288	120	0	8	184	48	8	24	680	264	200	640	Anophelesgambiae
Rowland2013	2	64	1	0	0	0	0	248	216	16	24	504	504	240	464	Anophelesgambiae
Rowland2013	2	65	2	0	0	0	0	240	272	8	8	528	528	280	512	Anophelesgambiae
Rowland2013	2	66	3	0	8	0	0	376	216	40	32	672	664	256	600	Anophelesgambiae
Rowland2013	2	67	4	8	32	8	0	552	344	56	40	1040	992	416	936	Anophelesgambiae
Rowland2013	2	68	5	40	32	8	0	512	384	56	64	1096	1016	480	968	Anophelesgambiae
Rowland2013	2	69	6	24	16	0	8	464	288	0	32	832	784	344	792	Anophelesgambiae
Rowland2013	2	70	7	0	8	8	32	352	120	56	64	640	592	224	480	Anophelesgambiae
Rowland2013	2	71	8	8	0	0	8	88	24	0	8	136	120	40	120	Anophelesgambiae
Rowland2013	2	72	9	16	24	0	0	312	104	0	0	456	416	128	456	Anophelesgambiae
Rowland2013	2	73	10	8	0	0	0	152	72	16	8	256	248	80	232	Anophelesgambiae
Rowland2013	2	74	11	40	40	0	0	88	24	16	8	216	136	72	192	Anophelesgambiae
Rowland2013	2	75	12	232	56	0	0	136	40	0	0	464	176	96	464	Anophelesgambiae
